# Supplementary material for: Scientometric Analysis: An Emerging Tool in Veterinary and Animal Scientific Research
Source: Animals (Basel). 2024 Oct 31;14(21):3132. doi: 10.3390/ani14213132 (PMC11545781; doi:10.3390/ani14213132)
Supplement: Supplementary file 1 [file animals-14-03132-s001.zip]

Archive with 1 entries (1 files):
- animals-3262794-supplementary.pdf
